# Supplementary material for: PIM2 interacts with tristetraprolin and promotes breast cancer tumorigenesis
Source: Mol Oncol. 2018 Apr 14;12(5):690–704. doi: 10.1002/1878-0261.12192 (PMC5928357; doi:10.1002/1878-0261.12192)
Supplement: Supplementary file 5 — Table S1. Interaction proteins with TTP. [file MOL2-12-690-s005.xlsx]

## Sheet: Sheet2
Accession	Protein names	Gene names	MW [kDa]	Protein score	Sequence coverage (%)	# Unique Peptides	# Peptides	# PSMs
P09467	Fructose-1,6-bisphosphatase 1	FBP1	37.218	1553	60.1	25	25	60
P78347	General transcription factor II-I	GTF2I	112.859	807	21.5	20	20	21
P09874	Poly [ADP-ribose] polymerase 1	PARP1	113.811	457	9.3	9	9	11
P35579	Myosin-9	MYH9	227.646	316	4.1	8	8	8
Q9P1W9	Serine/threonine-protein kinase pim-2	PIM2	34.625	374	31.5	8	8	9
Q00839	Heterogeneous nuclear ribonucleoprotein U	HNRNPU	91.269	327	8	6	6	6
P35579	Myosin-9	MYH9	227.646	316	4.1	8	8	8
Q562R1	Beta-actin-like protein 2	ACTBL2	42.318	312	17.6	2	6	14
P27694	Replication protein A 70 kDa DNA-binding subunit	RPA1	68.723	235	10.1	6	6	7
P23246	Splicing factor, proline- and glutamine-rich	SFPQ	76.216	184	7.2	3	4	4
P05141	ADP/ATP translocase 2	SLC25A5	33.059	168	13.1	4	4	4
O00757	Fructose-1,6-bisphosphatase isozyme 2	FBP2	37.062	165	8.3	2	3	7
P62979	Ubiquitin-40S ribosomal protein S27a	RPS27A	18.296	163	21.8	3	3	4
P13010	X-ray repair cross-complementing protein 5	XRCC5	83.222	139	4.2	3	3	3
P42704	Leucine-rich PPR motif-containing protein, mitochondrial	LRPPRC	159.003	120	2.4	3	3	3
P46782	40S ribosomal protein S5	RPS5	23.033	117	11.8	2	2	2
Q8WZ42	Titin	TTN	3842.9	98	0.1	4	4	4
P25705	ATP synthase subunit alpha, mitochondrial	ATP5A1	59.828	97	4.7	3	3	4
P38646	Stress-70 protein, mitochondrial	HSPA9	73.92	96	2.4	1	2	2
O94832	Unconventional myosin-Id	MYO1D	116.927	94	2.2	3	3	3
O00159	Unconventional myosin-Ic	MYO1C	122.461	90	2	2	2	2
P52272	Heterogeneous nuclear ribonucleoprotein M	HNRNPM	77.749	88	3.6	2	2	2
Q86YZ3	Hornerin	HRNR	283.14	87	1.5	3	3	4
Q15233	Non-POU domain-containing octamer-binding protein	NONO	54.311	84	3.2	1	2	2
Q8IWZ3	Ankyrin repeat and KH domain-containing protein 1	ANKHD1	271.286	76	0.3	2	2	4
Q96M86	Dynein heavy chain domain-containing protein 1	DNHD1	539.463	75	0.3	2	2	2
P35637	RNA-binding protein FUS	FUS	53.622	70	4.8	2	2	2
P62701	40S ribosomal protein S4, X isoform	RPS4X	29.807	70	6.5	2	2	2
Q86UQ4	ATP-binding cassette sub-family A member 13	ABCA13	580.524	70	0.3	2	2	2
P20674	Cytochrome c oxidase subunit 5A, mitochondrial	COX5A	16.923	67	8.7	2	2	2
P07437	Tubulin beta chain	TUBB	50.095	66	6.1	2	2	2
P23396	40S ribosomal protein S3	RPS3	26.842	65	7	2	2	2
Q7Z6Z7	E3 ubiquitin-protein ligase HUWE1	HUWE1	485.523	63	0.5	3	3	3
Q08211	ATP-dependent RNA helicase A	DHX9	142.181	62	1.3	2	2	2
Q8IWV8	E3 ubiquitin-protein ligase UBR2	UBR2	203.829	62	0.7	2	2	3
P11142	Heat shock cognate 71 kDa protein	HSPA8	71.082	61	3.1	1	2	2
P23458	Tyrosine-protein kinase JAK1	JAK1	135.016	61	1	1	2	2
P12956	X-ray repair cross-complementing protein 6	XRCC6	70.084	58	1.5	1	1	1
Q9UHB6	LIM domain and actin-binding protein 1	LIMA1	85.63	57	1.6	1	1	1
P02768	Serum albumin	ALB	71.317	55	2.5	1	1	2
Q9HCJ6	Synaptic vesicle membrane protein VAT-1 homolog-like	VAT1L	46.212	54	1.7	1	1	1
Q4G0X9	Coiled-coil domain-containing protein 40	CCDC40	130.375	53	1.2	2	2	2
Q08378	Golgin subfamily A member 3	GOLGA3	167.765	50	0.8	1	2	2
Q9Y5I4	Protocadherin alpha-C2	PCDHAC2	110.01	50	0.7	1	1	1
P36957	Dihydrolipoyllysine-residue succinyltransferase component of 2-oxoglutarate dehydrogenase complex, mitochondrial	DLST	49.067	49	1.8	1	1	1
O00192	Armadillo repeat protein deleted in velo-cardio-facial syndrome	ARVCF	105.262	48	0.7	1	1	1
O43156	TELO2-interacting protein 1 homolog	TTI1	123.474	48	0.6	1	1	1
P0DMR1	Heterogeneous nuclear ribonucleoprotein C-like 4	HNRNPCL4	32.181	48	4.1	1	1	1
Q14999	Cullin-7	CUL7	192.808	48	0.6	2	2	2
Q92538	Golgi-specific brefeldin A-resistance guanine nucleotide exchange factor 1	GBF1	208.367	48	0.6	2	2	2
P22570	NADPH:adrenodoxin oxidoreductase, mitochondrial	FDXR	54.259	47	1.4	1	1	1
Q14147	Probable ATP-dependent RNA helicase DHX34	DHX34	129.18	47	1.3	2	2	2
P49441	Inositol polyphosphate 1-phosphatase	INPP1	44.54	46	1.5	1	1	1
Q96SN8	CDK5 regulatory subunit-associated protein 2	CDK5RAP2	216.444	46	0.6	2	2	2
Q99996	A-kinase anchor protein 9	AKAP9	455.725	46	0.3	1	2	2
O43795	Unconventional myosin-Ib	MYO1B	132.928	45	0.7	1	1	1
P26373	60S ribosomal protein L13	RPL13	24.304	45	3.8	1	1	1
Q8IZQ1	WD repeat and FYVE domain-containing protein 3	WDFY3	399.511	45	0.2	1	1	1
Q8TC07	TBC1 domain family member 15	TBC1D15	80.352	45	2.2	2	2	3
Q8WXR4	Myosin-IIIb	MYO3B	153.159	45	0.6	1	1	1
Q96PC2	Inositol hexakisphosphate kinase 3	IP6K3	46.9	45	1.7	1	1	1
P13804	Electron transfer flavoprotein subunit alpha, mitochondrial	ETFA	35.4	44	5.7	1	1	1
Q5VU43	Myomegalin	PDE4DIP	266.343	44	0.6	2	2	2
Q6ZRR7	Leucine-rich repeat-containing protein 9	LRRC9	168.801	44	0.5	1	1	1
Q8IUD2	ELKS/Rab6-interacting/CAST family member 1	ERC1	128.236	44	0.5	1	1	1
Q9Y3R5	Protein dopey-2	DO	260.348	44	0.3	1	1	1
P06733	Alpha-enolase	ENO1	47.481	43	1.4	1	1	1
P08183	Multidrug resistance protein 1	ABCB1	141.788	43	0.6	1	1	1
P11498	Pyruvate carboxylase, mitochondrial	PC	130.293	43	0.8	1	1	1
Q5HYM0	Probable ribonuclease ZC3H12B	ZC3H12B	95.058	43	0.7	1	1	1
Q6ZT12	E3 ubiquitin-protein ligase UBR3	UBR3	215.888	43	0.3	1	1	1
Q86VP6	Cullin-associated NEDD8-dissociated protein 1	CAND1	137.999	43	0.5	1	1	1
Q9BU61	NADH dehydrogenase [ubiquinone] 1 alpha subcomplex assembly factor 3	NDUFAF3	20.566	43	3.3	1	1	1
P17844	Probable ATP-dependent RNA helicase DDX5	DDX5	69.618	42	2	1	1	1
Q15147	1-phosphatidylinositol 4,5-bisphosphate phosphodiesterase beta-4	PLCB4	135.518	42	0.5	1	1	1
Q6P2P2	Putative protein arginine N-methyltransferase 9	PRMT9	95.524	42	0.8	1	1	1
Q8NFP9	Neurobeachin	NBEA	330.066	42	0.4	2	2	2
A6NGE7	Putative 2-oxo-4-hydroxy-4-carboxy-5-ureidoimidazoline decarboxylase	URAD	19.289	41	3.5	1	1	2
P09543	2~,3~-cyclic-nucleotide 3~-phosphodiesterase	CNP	47.948	41	1.4	1	1	1
P49910	Zinc finger protein 165	ZNF165	56.933	41	1.2	1	1	1
Q08209	Serine/threonine-protein phosphatase 2B catalytic subunit alpha isoform	PPP3CA	59.335	41	1.2	1	1	1
Q0WX57	Ubiquitin carboxyl-terminal hydrolase 17-like protein 24	USP17L24	60.642	41	1.5	1	1	1
Q96RQ3	Methylcrotonoyl-CoA carboxylase subunit alpha, mitochondrial	MCCC1	80.935	41	1.1	1	1	1
Q02880	DNA topoisomerase 2-beta	TOP2B	184.122	40	0.4	1	1	1
Q2NKQ1	Small G protein signaling modulator 1	SGSM1	130.891	40	0.6	1	1	1
Q3L8U1	Chromodomain-helicase-DNA-binding protein 9	CHD9	327.986	40	0.2	1	1	1
Q8N4P6	Leucine-rich repeat-containing protein 71	LRRC71	62.243	40	1.1	1	1	2
Q9UBB4	Ataxin-10	ATXN10	54.196	40	1.3	1	1	1
Q6BEB4	Transcription factor Sp5	SP5	42.736	39	1.8	1	1	1
Q86SS6	Synaptotagmin-9	SYT9	56.894	39	1.4	1	1	1
Q8NEE6	F-box/LRR-repeat protein 13	FBXL13	85.751	39	1	1	1	1
Q96DC9	Ubiquitin thioesterase OTUB2	OTUB2	27.424	39	2.6	1	1	1
Q99758	ATP-binding cassette sub-family A member 3	ABCA3	192.836	39	0.4	1	1	1
Q9Y490	Talin-1	TLN1	271.766	39	0.3	1	1	1
P07196	Neurofilament light polypeptide	NEFL	61.536	38	1.1	1	1	1
Q02241	Kinesin-like protein KIF23	KIF23	111.016	38	0.6	1	1	1
Q8N0X7	Spartin	SPG20	73.358	38	0.9	1	1	1
Q8N8U3	Zinc finger CCHC domain-containing protein 5	ZCCHC5	53.354	38	1.3	1	1	1
Q9UNP9	Peptidyl-prolyl cis-trans isomerase E	PPIE	33.695	38	2	1	1	1
A8MW92	PHD finger protein 20-like protein 1	PHF20L1	116.25	37	0.7	1	1	1
P00966	Argininosuccinate synthase	ASS1	46.786	37	1.5	1	1	1
Q14209	Transcription factor E2F2	E2F2	47.932	37	1.4	1	1	1
Q9NYF5	Protein FAM13B	FAM13B	105.162	37	0.7	1	1	2
P09848	Lactase-phlorizin hydrolase	LCT	219.533	36	0.3	1	1	1
P28062	Proteasome subunit beta type-8	PSMB8	30.677	36	1.8	1	1	1
Q6ZMV7	Leucine-, glutamate- and lysine-rich protein 1	LEKR1	45.302	36	1.8	1	1	1
P22102	Trifunctional purine biosynthetic protein adenosine-3	GART	108.953	35	0.7	1	1	1
P33992	DNA replication licensing factor MCM5	MCM5	83.031	35	1	1	1	2
P36406	E3 ubiquitin-protein ligase TRIM23	TRIM23	65.508	35	1.2	1	1	1
Q13459	Unconventional myosin-IXb	MYO9B	244.846	35	0.3	1	1	1
Q5VT06	Centrosome-associated protein 350	CEP350	352.312	35	0.2	1	1	1
Q6UUV7	CREB-regulated transcription coactivator 3	CRTC3	67.089	35	1.1	1	1	1
Q8NGM8	Olfactory receptor 6M1	OR6M1	35.818	35	1.9	1	1	1
Q96CM3	RNA pseudouridylate synthase domain-containing protein 4	RPUSD4	42.578	35	1.6	1	1	1
Q96ED9	Protein Hook homolog 2	HOOK2	83.726	35	1	1	1	1
Q96HU8	GTP-binding protein Di-Ras2	DIRAS2	22.813	35	5.5	1	1	1
Q9HB96	Fanconi anemia group E protein	FANCE	59.415	35	1.3	1	1	1
O43240	Kallikrein-10	KLK10	30.835	34	2.5	1	1	1
P06746	DNA polymerase beta	POLB	38.325	34	1.8	1	1	1
P14406	Cytochrome c oxidase subunit 7A2, mitochondrial	COX7A2	9.39	34	7.2	1	1	1
P29597	Non-receptor tyrosine-protein kinase TYK2	TYK2	135.389	34	0.5	1	1	1
P49643	DNA primase large subunit	PRIM2	59.225	34	1.2	1	1	1
Q86VD1	MORC family CW-type zinc finger protein 1	MORC1	114.178	34	0.7	1	1	1
Q9UIC8	Leucine carboxyl methyltransferase 1	LCMT1	39.152	34	1.8	1	1	1
P52333	Tyrosine-protein kinase JAK3	JAK3	126.844	33	0.6	1	1	1
Q7Z412	Peroxisome assembly protein 26		34.219	33	2	1	1	2
Q9H2T7	Ran-binding protein 17	RANBP17	125.949	33	0.6	1	1	1
Q9NRG0	Chromatin accessibility complex protein 1	CHRAC1	14.758	33	6.1	1	1	2
A6NGU5	Putative gamma-glutamyltranspeptidase 3	GGT3P	61.919	32	1.1	1	1	1
O43491	Band 4.1-like protein 2	EPB41L2	113.032	32	0.7	1	1	1
O95789	Zinc finger MYM-type protein 6	ZMYM6	151.755	32	0.5	1	1	1
P10412	Histone H1.4	HIST1H1E	21.852	32	4.1	1	1	1
P13945	Beta-3 adrenergic receptor	ADRB3	44.403	32	2	1	1	1
P14866	Heterogeneous nuclear ribonucleoprotein L	HNRNPL	64.72	32	1.7	1	1	1
P40763	Signal transducer and activator of transcription 3	STAT3	88.81	32	0.9	1	1	1
Q5T9S5	Coiled-coil domain-containing protein 18	CCDC18	169.998	32	0.5	1	1	1
Q8N6R0	Methyltransferase-like protein 13	METTL13	79.573	32	1	1	1	1
Q96I13	Abhydrolase domain-containing protein 8	ABHD8	47.928	32	1.8	1	1	1
A9Z1Z3	Fer-1-like protein 4	FER1L4	202.166	31	0.3	1	1	1
O14926	Fascin-2	FSCN2	55.707	31	1.2	1	1	1
O43295	SLIT-ROBO Rho GTPase-activating protein 3	SRGAP3	125.395	31	0.6	1	1	2
P0CG22	Putative dehydrogenase/reductase SDR family member 4-like 1	DHRS4L1	30.816	31	3.2	1	1	1
P14061	Estradiol 17-beta-dehydrogenase 1	HSD17B1	35.27	31	1.8	1	1	1
Q7LBC6	Lysine-specific demethylase 3B	KDM3B	193.172	31	0.3	1	1	1
Q8IVB5	LIX1-like protein	LIX1L	36.825	31	2.1	1	1	1
Q8NFZ5	TNFAIP3-interacting protein 2	TNIP2	49.24	31	1.9	1	1	1
Q8TB33	Putative uncharacterized protein encoded by LINC01560	LINC01560	10.409	31	8.5	1	1	1
Q96N38	Zinc finger protein 714	ZNF714	65.837	31	1.4	1	1	1
Q9C0D5	Protein TANC1	TANC1	204.26	31	0.4	1	1	1
Q9UID3	Vacuolar protein sorting-associated protein 51 homolog	VPS51	86.901	31	0.8	1	1	2
Q9ULM0	Pleckstrin homology domain-containing family H member 1	PLEKHH1	152.733	31	0.5	1	1	1
Q9Y2H2	Phosphatidylinositide phosphatase SAC2	INPP5F	129.352	31	0.5	1	1	1
Q9Y661	Heparan sulfate glucosamine 3-O-sulfotransferase 4	HS3ST4	49.996	31	1.5	1	1	1
O60673	DNA polymerase zeta catalytic subunit	REV3L	355.976	30	0.2	1	1	2
P13611	Versican core protein	VCAN	374.585	30	0.2	1	1	1
P30084	Enoyl-CoA hydratase, mitochondrial	ECHS1	31.823	30	3.1	1	1	1
P57059	Serine/threonine-protein kinase SIK1	SIK1	85.932	30	0.9	1	1	1
Q0P6D6	Coiled-coil domain-containing protein 15	CCDC15	111.156	30	0.6	1	1	1
Q12879	Glutamate receptor ionotropic, NMDA 2A	GRIN2A	166.489	30	0.4	1	1	1
Q684P5	Rap1 GTPase-activating protein 2	RAP1GAP2	80.519	30	1	1	1	1
Q6IPR3	tRNA wybutosine-synthesizing protein 3 homolog	TYW3	30.231	30	2.3	1	1	1
Q6P2E9	Enhancer of mRNA-decapping protein 4	EDC4	152.992	30	0.6	1	1	1
Q8N9V2	Probable E3 ubiquitin-protein ligase TRIML1	TRIML1	53.824	30	1.3	1	1	1
Q8TCE6	Protein FAM45A	FAM45A	40.829	30	2.2	1	1	1
Q8TDZ2	Protein-methionine sulfoxide oxidase MICAL1	MICAL1	118.884	30	0.6	1	1	1
Q8TF21	Ankyrin repeat domain-containing protein 24	ANKRD24	125.08	30	0.6	1	1	1
Q9NS87	Kinesin-like protein KIF15	KIF15	161.03	30	0.4	1	1	1
Q9NYF8	Bcl-2-associated transcription factor 1	BCLAF1	106.173	30	0.7	1	1	1
Q9UPN3	Microtubule-actin cross-linking factor 1, isoforms 1/2/3/5	MACF1	843.033	30	0.1	1	1	1
P12271	Retinaldehyde-binding protein 1	RLBP1	36.679	29	1.9	1	1	1
P17213	Bactericidal permeability-increasing protein	BPI	54.093	29	1.2	1	1	1
P52701	DNA mismatch repair protein Msh6	MSH6	154.514	29	0.4	1	1	1
Q15029	116 kDa U5 small nuclear ribonucleoprotein component	EFTUD2	110.336	29	0.6	1	1	1
Q16740	ATP-dependent Clp protease proteolytic subunit, mitochondrial	CLPP	30.446	29	2.5	1	1	1
Q16795	NADH dehydrogenase [ubiquinone] 1 alpha subcomplex subunit 9, mitochondrial	NDUFA9	42.654	29	1.6	1	1	2
Q68CJ6	Nuclear GTPase SLIP-GC	NUGGC	91.93	29	0.9	1	1	1
Q8IX30	Signal peptide, CUB and EGF-like domain-containing protein 3	SCUBE3	114.399	29	0.6	1	1	1
Q8IXS0	Protein FAM217A	FAM217A	58.125	29	1.2	1	1	1
Q8NFF2	Sodium/potassium/calcium exchanger 4	SLC24A4	69.795	29	1	1	1	1
Q92616	Translational activator GCN1	GCN1L1	294.967	29	0.3	1	1	1
Q9BRX2	Protein pelota homolog		43.788	29	1.6	1	1	1
Q9H0D2	Zinc finger protein 541	ZNF541	147.776	29	0.5	1	1	1
Q9H307	Pinin	PNN	81.679	29	1.5	1	1	1
Q9HD34	LYR motif-containing protein 4	LYRM4	10.752	29	6.6	1	1	1
Q9P015	39S ribosomal protein L15, mitochondrial	MRPL15	33.57	29	2	1	1	2
Q9P0M6	Core histone macro-H2A.2	H2AFY2	40.261	29	2.4	1	1	1
Q9P1Z9	Coiled-coil domain-containing protein 180	CCDC180	192.404	29	0.4	1	1	1
Q9P2E9	Ribosome-binding protein 1	RRBP1	152.78	29	0.4	1	1	1
Q9UJT2	Testis-specific serine kinase substrate	TSKS	65.751	29	1	1	1	1
B7Z1M9	C2 calcium-dependent domain-containing protein 4D	C2CD4D	38.073	28	2.5	1	1	2
O75152	Zinc finger CCCH domain-containing protein 11A	ZC3H11A	89.931	28	0.7	1	1	1
P04229	HLA class II histocompatibility antigen, DRB1-1 beta chain	HLA-DRB1	30.294	28	2.3	1	1	1
P11117	Lysosomal acid phosphatase	ACP2	48.713	28	1.4	1	1	1
P15621	Zinc finger protein 44	ZNF44	78.982	28	0.9	1	1	1
P15735	Phosphorylase b kinase gamma catalytic chain, liver/testis isoform	PHKG2	46.812	28	1.5	1	1	1
P56937	3-keto-steroid reductase	HSD17B7	38.638	28	1.8	1	1	1
Q0VG06	Fanconi anemia-associated protein of 100 kDa	FAAP100	95.54	28	0.7	1	1	1
Q12836	Zona pellucida sperm-binding protein 4	ZP4	60.73	28	0.9	1	1	1
Q14392	Leucine-rich repeat-containing protein 32	LRRC32	72.96	28	1.1	1	1	1
Q15061	WD repeat-containing protein 43	WDR43	75.813	28	1	1	1	1
Q15811	Intersectin-1	ITSN1	196.155	28	0.3	1	1	1
Q5JR59	Microtubule-associated tumor suppressor candidate 2	MTUS2	150.901	28	0.4	1	1	1
Q5QP74	Putative uncharacterized protein encoded by LINC01552	LINC01552	10.394	28	7.4	1	1	1
Q5VZP5	Inactive dual specificity phosphatase 27	DUSP27	130.666	28	0.5	1	1	1
Q6I9Y2	THO complex subunit 7 homolog	THOC7	23.956	28	2.9	1	1	1
Q6P9F7	Volume-regulated anion channel subunit LRRC8B	LRRC8B	93.528	28	0.9	1	1	1
Q6SZW1	Sterile alpha and TIR motif-containing protein 1	SARM1	80.365	28	1.1	1	1	1
Q8IYJ2	Uncharacterized protein C10orf67	C10orf67	21.751	28	3.2	1	1	1
Q8ND56	Protein LSM14 homolog A	LSM14A	50.727	28	2.2	1	1	1
Q8NEG4	Protein FAM83F	FAM83F	55.793	28	1.2	1	1	1
Q96JE7	Protein transport protein Sec16B	SEC16B	117.33	28	0.6	1	1	1
Q96MG8	Protein-L-isoaspartate O-methyltransferase domain-containing protein 1	PCMTD1	40.935	28	1.7	1	1	1
Q96MT7	Cilia- and flagella-associated protein 44	CFAP44	112.571	28	0.6	1	1	1
Q96PY6	Serine/threonine-protein kinase Nek1	NEK1	143.596	28	0.5	1	1	1
Q96QT4	Transient receptor potential cation channel subfamily M member 7	TRPM7	214.67	28	0.3	1	1	1
Q9BYB0	SH3 and multiple ankyrin repeat domains protein 3	SHANK3	185.125	28	0.3	1	1	1
Q9BZF9	Uveal autoantigen with coiled-coil domains and ankyrin repeats	UACA	163.545	28	0.5	1	1	1
Q9NRE1	Matrix metalloproteinase-26	MMP26	29.918	28	2.3	1	1	1
Q9NYC9	Dynein heavy chain 9, axonemal	DNAH9	515.599	28	0.2	1	1	1
Q9NZ71	Regulator of telomere elongation helicase 1	RTEL1	134.968	28	0.5	1	1	1
Q9P1V8	Sterile alpha motif domain-containing protein 15	SAMD15	77.331	28	0.9	1	1	1
Q9P219	Protein Daple	CCDC88C	229.231	28	0.3	1	1	1
Q9UBS8	E3 ubiquitin-protein ligase RNF14	RNF14	55.626	28	1.3	1	1	1
O94812	BAI1-associated protein 3	BAIAP3	133.129	27	0.5	1	1	1
P46940	Ras GTPase-activating-like protein IQGAP1	IQGAP1	189.761	27	0.4	1	1	2
P81605	Dermcidin	DCD	11.391	27	10	1	1	1
Q01844	RNA-binding protein EWS	EWSR1	68.721	27	1.4	1	1	2
Q13061	Triadin	TRDN	81.66	27	1	1	1	1
Q14CM0	FERM and PDZ domain-containing protein 4	FRMPD4	145.486	27	0.5	1	1	1
Q5VZB9	Doublesex- and mab-3-related transcription factor A1	DMRTA1	53.89	27	1.2	1	1	1
Q6F5E8	Leucine-rich repeat-containing protein 16C	RLTPR	156.133	27	0.4	1	1	1
Q6NY19	KN motif and ankyrin repeat domain-containing protein 3	KANK3	88.999	27	0.7	1	1	1
Q6NYC8	Phostensin	PPP1R18	68.187	27	1	1	1	2
Q6XYB7	Transcription factor LBX2	LBX2	21.64	27	3.5	1	1	1
Q6ZRS2	Helicase SRCAP	SRCAP	344.996	27	0.2	1	1	1
Q7Z695	Uncharacterized aarF domain-containing protein kinase 2	ADCK2	69.679	27	1.3	1	1	1
Q8IUR6	CREB3 regulatory factor	CREBRF	72.674	27	0.9	1	1	1
Q8IW52	SLIT and NTRK-like protein 4	SLITRK4	95.355	27	0.7	1	1	1
Q8NBB4	Zinc finger and SCAN domain-containing protein 1	ZSCAN1	45.771	27	2	1	1	1
Q8NEF3	Coiled-coil domain-containing protein 112	CCDC112	53.589	27	2	1	1	1
Q8NI36	WD repeat-containing protein 36	WDR36	106.282	27	0.7	1	1	1
Q96DM3	Uncharacterized protein C18orf8	C18orf8	75.668	27	0.9	1	1	1
Q96EH3	Mitochondrial assembly of ribosomal large subunit protein 1	MALSU1	26.495	27	2.6	1	1	1
Q96EL1	Protein FAM212A	FAM212A	31.822	27	2.8	1	1	1
Q9UBI4	Stomatin-like protein 1	STOML1	43.283	27	1.5	1	1	1
Q9ULX5	RING finger protein 112	RNF112	69.508	27	1	1	1	1
A5YM72	Carnosine synthase 1	CARNS1	89.91	26	0.8	1	1	1
A6NDY0	Embryonic polyadenylate-binding protein 2	PABPN1L	30.652	26	2.9	1	1	1
O14727	Apoptotic protease-activating factor 1	APAF1	144.087	26	0.6	1	1	1
O60293	Zinc finger C3H1 domain-containing protein	ZFC3H1	228.153	26	0.3	1	1	1
P11047	Laminin subunit gamma-1	LAMC1	183.191	26	0.4	1	1	1
P55273	Cyclin-dependent kinase 4 inhibitor D	CDKN2D	17.689	26	3.6	1	1	1
Q12934	Filensin	BFSP1	74.784	26	1.1	1	1	1
Q13098	COP9 signalosome complex subunit 1	GPS1	56.071	26	1.2	1	1	1
Q14997	Proteasome activator complex subunit 4	PSME4	213.536	26	0.3	1	1	1
Q2KHM9	Uncharacterized protein KIAA0753	KIAA0753	110.251	26	0.6	1	1	1
Q3V6T2	Girdin	CCDC88A	216.593	26	0.3	1	1	1
Q494W8	CHRNA7-FAM7A fusion protein	CHRFAM7A	47.271	26	1.5	1	1	1
Q5T230	Undifferentiated embryonic cell transcription factor 1	UTF1	36.644	26	1.8	1	1	1
Q5VIR6	Vacuolar protein sorting-associated protein 53 homolog	VPS53	80.4	26	0.9	1	1	1
Q6IEE8	Schlafen family member 12-like	SLFN12L	68.136	26	1	1	1	1
Q76NI1	Protein very KIND	KNDC1	193.5	26	0.4	1	1	1
Q7RTW8	Otoancorin	OTOA	129.534	26	0.5	1	1	1
Q7Z340	Zinc finger protein 551	ZNF551	79.746	26	1	1	1	1
Q8IXM6	Nurim	NRM	29.531	26	2.3	1	1	1
Q8IZF6	Adhesion G-protein coupled receptor G4	ADGRG4	335.153	26	0.2	1	1	1
Q8N7F7	Ubiquitin-like protein 4B	UBL4B	20.067	26	3.4	1	1	1
Q8NDG6	Putative ATP-dependent RNA helicase TDRD9	TDRD9	157.124	26	0.4	1	1	1
Q8NDW4	Zinc finger protein 248	ZNF248	68.868	26	1	1	1	1
Q8NE18	Putative methyltransferase NSUN7	NSUN7	81.787	26	1	1	1	1
Q8NEN0	Armadillo repeat-containing protein 2	ARMC2	98.06	26	0.7	1	1	1
Q8NGR6	Olfactory receptor 1B1	OR1B1	35.897	26	2.2	1	1	3
Q8NI51	Transcriptional repressor CTCFL	CTCFL	77.409	26	1.2	1	1	1
Q8TDY2	RB1-inducible coiled-coil protein 1	RB1CC1	185.085	26	0.4	1	1	2
Q92947	Glutaryl-CoA dehydrogenase, mitochondrial	GCDH	48.61	26	1.4	1	1	1
Q99943	1-acyl-sn-glycerol-3-phosphate acyltransferase alpha	AGPAT1	32.038	26	3.5	1	1	1
Q9BQQ7	Receptor-transporting protein 3	RTP3	27.754	26	2.6	1	1	1
Q9BXA5	Succinate receptor 1	SUCNR1	39.072	26	1.8	1	1	1
Q9BZD4	Kinetochore protein Nuf2	NUF2	54.611	26	1.7	1	1	1
Q9H175	Cysteine/serine-rich nuclear protein 2	CSRNP2	60.694	26	1.1	1	1	1
Q9H765	Ankyrin repeat and SOCS box protein 8	ASB8	32.135	26	2.4	1	1	1
Q9H9S3	Protein transport protein Sec61 subunit alpha isoform 2	SEC61A2	52.67	26	1.3	1	1	1
Q9UL52	Transmembrane protease serine 11E	TMPRSS11E	48.349	26	1.4	1	1	1
A8MYB1	Transmembrane and coiled-coil domain-containing protein 5B	TMCO5B	35.969	25	2.3	1	1	1
B1AJZ9	Forkhead-associated domain-containing protein 1	FHAD1	162.659	25	0.4	1	1	1
O60306	Intron-binding protein aquarius	AQR	172.27	25	0.4	1	1	1
O94855	Protein transport protein Sec24D	SEC24D	114.476	25	0.7	1	1	1
P12755	Ski oncogene	SKI	81.209	25	1	1	1	1
P51790	H(+)/Cl(-) exchange transporter 3	CLCN3	91.934	25	0.9	1	1	1
P54577	Tyrosine--tRNA ligase, cytoplasmic	YARS	59.448	25	1.1	1	1	1
P55011	Solute carrier family 12 member 2	SLC12A2	132.048	25	0.7	1	1	1
P57077	MAP3K7 C-terminal-like protein	MAP3K7CL	27.573	25	3.3	1	1	1
Q00597	Fanconi anemia group C protein	FANCC	64.243	25	1.3	1	1	1
Q00978	Interferon regulatory factor 9	IRF9	44.125	25	1.5	1	1	1
Q09028	Histone-binding protein RBBP4	RBBP4	47.911	25	1.4	1	1	1
Q14534	Squalene monooxygenase	SQLE	64.282	25	1	1	1	1
Q5DX21	Immunoglobulin superfamily member 11	IGSF11	46.548	25	1.4	1	1	1
Q5MNZ6	WD repeat domain phosphoinositide-interacting protein 3	WDR45B	38.895	25	2	1	1	1
Q6IN84	rRNA methyltransferase 1, mitochondrial	MRM1	39.07	25	2	1	1	1
Q6PGP7	Tetratricopeptide repeat protein 37	TTC37	177.485	25	0.4	1	1	1
Q709C8	Vacuolar protein sorting-associated protein 13C	VPS13C	424.462	25	0.2	1	1	1
Q7Z443	Polycystic kidney disease protein 1-like 3	PKD1L3	198.049	25	0.4	1	1	1
Q7Z4L9	Protein phosphatase 1 regulatory subunit 42	PPP1R42	41.276	25	1.7	1	1	1
Q8IZQ8	Myocardin	MYOCD	102.561	25	0.6	1	1	1
Q8N9I9	Probable E3 ubiquitin-protein ligase DTX3	DTX3	38.648	25	1.7	1	1	1
Q96CU9	FAD-dependent oxidoreductase domain-containing protein 1	FOXRED1	54.12	25	1.2	1	1	1
Q96FZ2	Embryonic stem cell-specific 5-hydroxymethylcytosine-binding protein	HMCES	41.119	25	1.7	1	1	1
Q96P44	Collagen alpha-1(XXI) chain	COL21A1	100.105	25	0.7	1	1	1
Q99650	Oncostatin-M-specific receptor subunit beta	OSMR	111.92	25	0.7	1	1	1
Q9BTY2	Plasma alpha-L-fucosidase	FUCA2	54.374	25	1.9	1	1	1
Q9BXL6	Caspase recruitment domain-containing protein 14	CARD14	114.852	25	0.7	1	1	1
Q9H799	Uncharacterized protein C5orf42	C5orf42	365.28	25	0.2	1	1	1
Q9NTJ3	Structural maintenance of chromosomes protein 4	SMC4	147.775	25	0.5	1	1	1
Q9P2M7	Cingulin	CGN	136.532	25	0.5	1	1	1
Q9UKG4	Solute carrier family 13 member 4	SLC13A4	70.168	25	1.3	1	1	1
Q9UMN6	Histone-lysine N-methyltransferase 2B	KMT2B	297.664	25	0.3	1	1	1
Q9UN74	Protocadherin alpha-4	PCDHA4	102.801	25	0.7	1	1	1
Q9UPR3	Protein SMG5	SMG5	115.452	25	0.7	1	1	1
Q9Y4P8	WD repeat domain phosphoinositide-interacting protein 2	WIPI2	50.175	25	1.5	1	1	1
Q9Y5C1	Angiopoietin-related protein 3	ANGPTL3	53.832	25	1.3	1	1	1
O15164	Transcription intermediary factor 1-alpha	TRIM24	118.696	24	1	1	1	1
O43663	Protein regulator of cytokinesis 1	PRC1	72.246	24	1.3	1	1	1
O60841	Eukaryotic translation initiation factor 5B	EIF5B	139.198	24	0.7	1	1	1
O75912	Diacylglycerol kinase iota	DGKI	118.691	24	0.7	1	1	1
P21399	Cytoplasmic aconitate hydratase	ACO1	98.85	24	0.8	1	1	1
P24298	Alanine aminotransferase 1	GPT	55.172	24	1.2	1	1	1
P26599	Polypyrimidine tract-binding protein 1	PTBP1	57.357	24	1.3	1	1	1
P49959	Double-strand break repair protein MRE11A	MRE11A	80.885	24	0.8	1	1	1
P57678	Gem-associated protein 4	GEMIN4	121.728	24	0.7	1	1	1
Q05516	Zinc finger and BTB domain-containing protein 16	ZBTB16	75.651	24	0.9	1	1	1
Q13216	DNA excision repair protein ERCC-8	ERCC8	44.769	24	1.5	1	1	1
Q14573	Inositol 1,4,5-trisphosphate receptor type 3	ITPR3	306.82	24	0.2	1	1	1
Q17RC7	Exocyst complex component 3-like protein 4	EXOC3L4	80.416	24	1	1	1	1
Q502W6	von Willebrand factor A domain-containing protein 3B	VWA3B	147.025	24	0.7	1	1	1
Q5JV73	FERM and PDZ domain-containing protein 3	FRMPD3	200.852	24	0.4	1	1	1
Q5VU65	Nuclear pore membrane glycoprotein 210-like	NUP210L	211.668	24	0.4	1	1	1
Q5VX52	Spermatogenesis-associated protein 1	SPATA1	50.504	24	1.4	1	1	1
Q6UB99	Ankyrin repeat domain-containing protein 11	ANKRD11	299.613	24	0.3	1	1	1
Q7Z4S9	SH2 domain-containing protein 6	SH2D6	19.438	24	3.4	1	1	1
Q86VP1	Tax1-binding protein 1	TAX1BP1	91.903	24	0.9	1	1	1
Q86VV8	Rotatin	RTTN	252.29	24	0.3	1	1	1
Q8IYE0	Coiled-coil domain-containing protein 146	CCDC146	113.135	24	1	1	1	1
Q8N4V1	Membrane magnesium transporter 1	MMGT1	14.734	24	4.6	1	1	1
Q8N5C6	S1 RNA-binding domain-containing protein 1	SRBD1	112.96	24	0.9	1	1	1
Q92990	Glomulin	GLMN	68.906	24	0.8	1	1	1
Q96AH8	Ras-related protein Rab-7b	RAB7B	22.725	24	3	1	1	1
Q96GD0	Pyridoxal phosphate phosphatase	PDXP	32.077	24	2.4	1	1	1
Q96GQ5	RUS1 family protein C16orf58	C16orf58	51.441	24	1.1	1	1	1
Q9HC77	Centromere protein J	CENPJ	154.103	24	0.6	1	1	1
Q9HD64	X antigen family member 1	XAGE1A	9.3	24	7.4	1	1	1
Q9NQX4	Unconventional myosin-Vc	MYO5C	203.994	24	0.3	1	1	1
Q9NUV7	Serine palmitoyltransferase 3	SPTLC3	62.352	24	1.3	1	1	1
Q9NXE4	Sphingomyelin phosphodiesterase 4	SMPD4	94.033	24	0.7	1	1	1
Q9NY99	Gamma-2-syntrophin	SNTG2	60.806	24	1.3	1	1	1
Q9P0W8	Spermatogenesis-associated protein 7	SPATA7	68.19	24	1.2	1	1	1
Q9P1Q5	Olfactory receptor 1A1	OR1A1	34.998	24	3.2	1	1	1
Q9P2D3	HEAT repeat-containing protein 5B	HEATR5B	226.839	24	0.3	1	1	1
Q9Y4A5	Transformation/transcription domain-associated protein	TRRAP	441.766	24	0.2	1	1	1
Q9Y6J0	Calcineurin-binding protein cabin-1	CABIN1	248.706	24	0.2	1	1	1
Q9Y6J3	SMAD5 antisense gene protein 1	SMAD5-AS1	10.362	24	6.3	1	1	1
Q9Y6R9	Coiled-coil domain-containing protein 61	CCDC61	57.561	24	1.2	1	1	1
A1A5B4	Anoctamin-9	ANO9	91.187	23	0.9	1	1	1
O14939	Phospholipase D2	PLD2	106.719	23	0.6	1	1	1
O15440	Multidrug resistance-associated protein 5	ABCC5	161.641	23	0.5	1	1	1
O76031	ATP-dependent Clp protease ATP-binding subunit clpX-like, mitochondrial	CLPX	69.922	23	2.1	1	1	1
O94915	Protein furry homolog-like	FRYL	342.177	23	0.2	1	1	1
P0CG20	Proline-rich protein 35	PRR35	60.001	23	2.3	1	1	1
P13569	Cystic fibrosis transmembrane conductance regulator	CFTR	169.061	23	0.4	1	1	1
P20930	Filaggrin	FLG	435.036	23	0.2	1	1	1
P43681	Neuronal acetylcholine receptor subunit alpha-4	CHRNA4	70.938	23	1	1	1	1
P49327	Fatty acid synthase	FASN	275.877	23	0.3	1	1	1
P49788	Retinoic acid receptor responder protein 1	RARRES1	33.549	23	2.4	1	1	1
P55058	Phospholipid transfer protein	PLTP	54.933	23	1.4	1	1	1
P55265	Double-stranded RNA-specific adenosine deaminase	ADAR	137.178	23	0.6	1	1	1
Q08881	Tyrosine-protein kinase ITK/TSK	ITK	72.697	23	1	1	1	1
Q17RP2	Tigger transposable element-derived protein 6	TIGD6	59.303	23	1.7	1	1	1
Q5TCH4	Cytochrome P450 4A22	CYP4A22	59.721	23	1.3	1	1	1
Q5VTR2	E3 ubiquitin-protein ligase BRE1A	RNF20	114.22	23	0.6	1	1	1
Q6NUP7	Serine/threonine-protein phosphatase 4 regulatory subunit 4	PPP4R4	100.472	23	0.8	1	1	1
Q6P3W7	SCY1-like protein 2	SCYL2	104.327	23	0.8	1	1	1
Q7Z3E1	TCDD-inducible poly [ADP-ribose] polymerase	TIPARP	77.034	23	1.1	1	1	1
Q8IVF4	Dynein heavy chain 10, axonemal	DNAH10	517.705	23	0.2	1	1	1
Q8IVT2	Mitotic interactor and substrate of PLK1	MISP	75.482	23	1.6	1	1	1
Q8IX12	Cell division cycle and apoptosis regulator protein 1	CCAR1	133.423	23	0.6	1	1	1
Q8IYI6	Exocyst complex component 8	EXOC8	82.432	23	0.8	1	1	1
Q8N1W1	Rho guanine nucleotide exchange factor 28	ARHGEF28	193.881	23	0.4	1	1	1
Q8N393	Zinc finger protein 786	ZNF786	92.323	23	0.8	1	1	1
Q8TD86	Calmodulin-like protein 6	CALML6	20.848	23	3.9	1	1	1
Q8WU08	Serine/threonine-protein kinase 32A	STK32A	46.681	23	1.8	1	1	1
Q96IC2	Putative RNA exonuclease NEF-sp	44M2.3	88.142	23	0.8	1	1	1
Q9C091	GREB1-like protein	GREB1L	216.5	23	0.3	1	1	1
Q9H2K8	Serine/threonine-protein kinase TAO3	TAOK3	105.796	23	0.9	1	1	1
Q9H6S3	Epidermal growth factor receptor kinase substrate 8-like protein 2	EPS8L2	81.197	23	0.8	1	1	1
Q9HBR0	Putative sodium-coupled neutral amino acid transporter 10	SLC38A10	120.371	23	0.7	1	1	1
Q9HCK1	DBF4-type zinc finger-containing protein 2	ZDBF2	268.589	23	0.3	1	1	1
Q9NUY8	TBC1 domain family member 23	TBC1D23	79.127	23	1.1	1	1	1
Q9NVE5	Ubiquitin carboxyl-terminal hydrolase 40	USP40	141.638	23	0.5	1	1	1
Q9UL54	Serine/threonine-protein kinase TAO2	TAOK2	138.964	23	0.5	1	1	1
Q9ULV0	Unconventional myosin-Vb	MYO5B	215.135	23	0.3	1	1	1
Q9Y6V0	Protein piccolo	PCLO	554.704	23	0.2	1	1	1
A4UGR9	Xin actin-binding repeat-containing protein 2	XIRP2	383.888	22	0.2	1	1	1
O60287	Nucleolar pre-ribosomal-associated protein 1	URB1	256.508	22	0.3	1	1	1
O75376	Nuclear receptor corepressor 1	NCOR1	270.957	22	0.2	1	1	1
O75970	Multiple PDZ domain protein	MPDZ	222.792	22	0.4	1	1	1
P08887	Interleukin-6 receptor subunit alpha	IL6R	52.199	22	1.3	1	1	1
P12081	Histidine--tRNA ligase, cytoplasmic	HARS	57.944	22	1.2	1	1	1
P28330	Long-chain specific acyl-CoA dehydrogenase, mitochondrial	ACADL	48.024	22	1.6	1	1	1
P30876	DNA-directed RNA polymerase II subunit RPB2	POLR2B	135.236	22	0.5	1	1	1
Q02539	Histone H1.1	HIST1H1A	21.829	22	3.3	1	1	1
Q08043	Alpha-actinin-3	ACTN3	103.917	22	0.8	1	1	1
Q12899	Tripartite motif-containing protein 26	TRIM26	62.925	22	1.1	1	1	1
Q13813	Spectrin alpha chain, non-erythrocytic 1	SPTAN1	285.163	22	0.2	1	1	1
Q14206	Calcipressin-2	RCAN2	22.211	22	3	1	1	1
Q15276	Rab GTPase-binding effector protein 1	RABEP1	99.629	22	0.7	1	1	1
Q15744	CCAAT/enhancer-binding protein epsilon	CEB	30.869	22	2.5	1	1	1
Q2M296	Methenyltetrahydrofolate synthase domain-containing protein	MTHFSD	42.488	22	1.8	1	1	1
Q2M3V2	Ankyrin repeat domain-containing protein SOWAHA	SOWAHA	57.578	22	1.5	1	1	1
Q3KRB8	Rho GTPase-activating protein 11B	ARHGAP11B	30.574	22	2.2	1	1	1
Q5T749	Keratinocyte proline-rich protein	KPRP	67.172	22	1	1	1	1
Q5TB30	DEP domain-containing protein 1A	DEPDC1	93.927	22	0.7	1	1	1
Q5TB80	Centrosomal protein of 162 kDa	CEP162	162.356	22	0.4	1	1	1
Q6ZSJ9	Protein shisa-6 homolog	SHISA6	56.356	22	1.4	1	1	1
Q7L5N1	COP9 signalosome complex subunit 6	COPS6	36.482	22	2.1	1	1	1
Q7Z6J2	General receptor for phosphoinositides 1-associated scaffold protein	GRASP	42.882	22	1.8	1	1	1
Q86VS8	Protein Hook homolog 3	HOOK3	83.474	22	1.3	1	1	1
Q96CT7	Coiled-coil domain-containing protein 124	CCDC124	25.82	22	2.7	1	1	1
Q96EV2	RNA-binding protein 33	RBM33	130.191	22	0.6	1	1	1
Q9BX40	Protein LSM14 homolog B	LSM14B	42.159	22	2.3	1	1	1
Q9H4I0	Double-strand-break repair protein rad21-like protein 1	RAD21L1	63.683	22	1.3	1	1	1
Q9H628	Ras-related and estrogen-regulated growth inhibitor-like protein	RERGL	24.182	22	2.9	1	1	1
Q9HC96	Calpain-10	CAPN10	76.273	22	1	1	1	1
Q9P202	Whirlin	DFNB31	96.755	22	0.7	1	1	1
Q9UBB6	Neurochondrin	NCDN	80.239	22	1.4	1	1	1
Q9UPQ4	Tripartite motif-containing protein 35	TRIM35	57.815	22	1.2	1	1	1
Q9Y581	Insulin-like peptide INSL6	INSL6	25.186	22	3.8	1	1	1
